# Supplementary material for: Atopobium vaginae and Prevotella bivia Are Able to Incorporate and Influence Gene Expression in a Pre-Formed Gardnerella vaginalis Biofilm
Source: Pathogens. 2021 Feb 20;10(2):247. doi: 10.3390/pathogens10020247 (PMC7924186; doi:10.3390/pathogens10020247)
Supplement: Supplementary file 1 [file pathogens-10-00247-s001.zip]

Archive with 5 entries (4 files):
- supplementarty proof/
- supplementarty proof/Supplementary Figure 3 v1.docx
- supplementarty proof/SupplementaryFigure1.docx
- supplementarty proof/SupplementaryFigure2.docx
- supplementarty proof/SupplementaryTable1.docx
